# Supplementary material for: Telomere attrition becomes an instrument for clonal selection in aging hematopoiesis and leukemogenesis
Source: Nat Genet. 2025 Aug 28;57(9):2215–25. doi: 10.1038/s41588-025-02296-x (PMC12425810; doi:10.1038/s41588-025-02296-x)
Supplement: Supplementary file 4 — Supplementary Tables 1–17. [file 41588_2025_2296_MOESM4_ESM.xlsx]

## Sheet: SupplementaryTable1
Supplementary Table 1. Odds ratio (OR) of developing CH for 1 standard deviation increase in LTL-PRS
Gene/mCA	OR	OR lower CI (2.5%)	OR upper CI (97.5%)	P-value	FDR
All CH	1.07852	1.06294	1.09434	2.47081e-24	2.22373e-23
ASXL1	0.98208	0.93457	1.03201	0.474775	0.502703
CALR	1.12861	0.942606	1.35133	0.187934	0.225521
CBL	1.18252	1.0096	1.38506	0.037669	0.0521571
DNMT3A_other	1.11242	1.09004	1.13526	9.07679e-25	1.63382e-23
DNMT3A_R882	1.08322	1.03389	1.13491	0.000775979	0.00139676
GNAS	1.30112	1.14061	1.48422	8.91411e-05	0.00022922
GNB1	1.31902	1.15829	1.50204	2.96092e-05	8.88275e-05
JAK2	1.19566	1.0555	1.35442	0.00496861	0.00813045
PPM1D	0.833488	0.7718	0.900106	3.44188e-06	1.23908e-05
SF3B1	0.799546	0.705552	0.906062	0.000455	0.00091
SRSF2	0.868278	0.765012	0.985484	0.0287934	0.04319
TET2	1.09384	1.05863	1.13021	7.70535e-08	3.46741e-07
TP53	1.01415	0.922552	1.11483	0.771175	0.771175
U2AF1	0.843732	0.680327	1.04639	0.121835	0.156644
autosomal mCA	1.04574	1.02204	1.06998	0.000131207	0.000295216
LOY	0.942456	0.927183	0.957979	1.16011e-12	6.96069e-12
LOX	0.985007	0.961579	1.00901	0.218687	0.246023

## Sheet: SupplementaryTable2
Supplementary Table 2. Association of LTL and LTL-PRS with myeloid malignancies
PRS/LTL	MM	OR	OR lower CI (2.5%)	OR upper CI (97.5%)	P-value	FDR
PRS	MDS	0.95909	0.867223	1.06069	0.416177	0.416177
PRS	AML	1.10948	0.985319	1.24929	0.0862139	0.0985302
PRS	MPN	1.0939	1.02169	1.17122	0.0099978	0.0159965
PRS	MDS,AML,MPN,CMML	1.06582	1.01345	1.1209	0.0131471	0.0175295
LTL	MDS	0.849139	0.764779	0.942805	0.00219025	0.00452986
LTL	AML	0.800923	0.707925	0.906138	0.000423323	0.00169329
LTL	MPN	0.892578	0.82978	0.960129	0.00226493	0.00452986
LTL	MDS,AML,MPN,CMML	0.861717	0.817063	0.908812	4.20744e-08	3.36595e-07

## Sheet: SupplementaryTable3
Supplementary Table 3. Mendelian randomization results as the odds ratio (OR) of developing CH for 1 standard deviation increase in LTL
Gene/mCA	OR	OR lower CI (2.5%)	OR upper CI (97.5%)	P-value	FDR
DNMT3A	1.74413	1.34969	2.25385	2.11424e-05	8.45698e-05
TET2	1.61667	1.20262	2.17327	0.00146135	0.00219202
ASXL1	0.934283	0.660596	1.32136	0.700712	0.700712
PPM1D	0.366827	0.228452	0.589016	3.31476e-05	9.94429e-05
Splicing	0.358022	0.210015	0.610335	0.000160495	0.00032099
JAK2,CALR	2.33435	1.04699	5.20464	0.0382421	0.0458905
Long telomere CH	1.79126	1.41309	2.27062	1.45019e-06	8.70115e-06
Short telomere CH	0.368927	0.255407	0.532902	1.06829e-07	1.28194e-06
All CH	1.51497	1.22688	1.8707	0.000113334	0.000272001
LOY	0.71698	0.545855	0.941754	0.0167873	0.022383
LOX	0.921806	0.780749	1.08835	0.336613	0.367214
autosomal mCA	1.28876	1.10882	1.49791	0.000945665	0.00162114

## Sheet: SupplementaryTable4
Supplementary Table 4. Association of Long Telomere CH (DNMT3A, TET2, JAK2, GNAS, GNB1, CBL) and Short Telomere CH (SF3B1, SRSF2, PPM1D) with paternal age at birth
CH type	OR	OR lower CI (2.5%)	OR lower CI (97.5%)	P-value	FDR
Long CH	1.01018	1.00082	1.01963	0.0329693	0.0659386
Short CH	0.990967	0.94729	1.03666	0.693163	0.693163

## Sheet: SupplementaryTable5
Supplementary Table 5. Odds ratio (OR) of developing CH for 1 standard deviation increase in LTL-PRS. Analysis was performed on data of individuals from the AllOfUs cohort.
Gene	OR	CI_lower	CI_upper	P-value	FDR
DNMT3A	1.07135	1.03242	1.11174	0.000262566	0.00367592
PPM1D	0.889909	0.798016	0.992384	0.0359542	0.0838932
TET2	1.06319	0.998899	1.13161	0.0541847	0.108369
TP53	1.10678	0.933017	1.3129	0.244302	0.310929
ASXL1	0.960049	0.874684	1.05374	0.390819	0.455956
SF3B1	0.955877	0.815746	1.12008	0.576901	0.611447
SRSF2	1.05529	0.857425	1.29882	0.611447	0.611447
CBL	1.47519	1.13058	1.92486	0.00418249	0.0195183
GNAS	1.40325	1.06798	1.84376	0.0150102	0.0525355
GNB1	1.2067	0.9759	1.49208	0.0827889	0.144881
JAK2	1.25208	1.03557	1.51384	0.0202953	0.0568267
U2AF1	0.711298	0.564483	0.896299	0.00387517	0.0195183
Splicing	0.919832	0.823256	1.02774	0.139799	0.197565
Splicing+PPM1D	0.92009	0.82349	1.02802	0.141118	0.197565

## Sheet: SupplementaryTable6
Supplementary Table 6. Odds ratio (OR) of developing CH for 1 standard deviation increase in LTL-PRS. LTL-PRS was derived using GWAS scores from TOPMed.
Gene/mCA	OR	OR lower CI (2.5%)	OR upper CI (97.5%)	P-value	FDR
All CH	1.05159	1.03637	1.06704	1.37758e-11	1.23982e-10
ASXL1	1.00291	0.954399	1.05388	0.908581	0.979839
CALR	1.1763	0.980196	1.41163	0.0809853	0.145773
CBL	1.16687	0.994359	1.36931	0.0586694	0.127329
DNMT3A_other	1.07494	1.05326	1.09707	3.63162e-12	6.53692e-11
DNMT3A_R882	1.04056	0.993173	1.09021	0.0945412	0.154704
GNAS	1.09384	0.958657	1.24809	0.182641	0.273961
GNB1	1.13168	0.992991	1.28974	0.0636643	0.127329
JAK2	1.18292	1.04253	1.34222	0.00915531	0.0329591
PPM1D	0.907238	0.840423	0.979365	0.0126247	0.037874
SF3B1	0.847595	0.749284	0.958804	0.00856961	0.0329591
SRSF2	0.950672	0.837689	1.07889	0.433259	0.557048
TET2	1.0562	1.02213	1.09141	0.00108234	0.00649407
TP53	0.950413	0.865165	1.04406	0.288817	0.3999
U2AF1	0.989726	0.797306	1.22858	0.925404	0.979839
autosomal mCA	1.02746	1.00413	1.05132	0.0207931	0.053468
LOY	0.999796	0.983565	1.01629	0.980476	0.980476
LOX	0.992503	0.968954	1.01662	0.539078	0.646894

## Sheet: SupplementaryTable7
Supplementary Table 7. Association between presence of CH and LTL as the coefficient of the gene specific CH predictor variables obtained from linear regression model on LTL.
Gene/mCA	Coefficient	Coefficient lower CI (2.5%)	Coefficient upper CI (97.5%)	P-value	FDR
All CH	-0.0430691	-0.0575739	-0.0285644	5.89756e-09	1.51652e-08
ASXL1	-0.225836	-0.275388	-0.176284	4.17139e-19	2.50283e-18
CALR	-0.482578	-0.679075	-0.286081	1.48363e-06	2.96725e-06
CBL	-0.0484457	-0.204214	0.107323	0.542146	0.609914
DNMT3A_other	0.0457696	0.0256339	0.0659054	8.38676e-06	1.50962e-05
DNMT3A_R882	0.022037	-0.0241058	0.0681797	0.349249	0.419099
GNAS	0.159642	0.0300837	0.289201	0.0157323	0.0217832
GNB1	0.0367835	-0.0922074	0.165775	0.576222	0.610117
JAK2	-0.269048	-0.414026	-0.124069	0.000275573	0.000450937
PPM1D	-0.438499	-0.517318	-0.359679	1.11248e-27	1.00124e-26
SF3B1	-0.405577	-0.533379	-0.277774	4.97973e-10	1.49392e-09
SRSF2	-0.0232615	-0.14908	0.102557	0.717082	0.717082
TET2	-0.113905	-0.146424	-0.0813872	6.63866e-12	2.38992e-11
TP53	-0.155385	-0.250771	-0.0599989	0.00140904	0.00211356
U2AF1	-0.612484	-0.832762	-0.392206	5.04834e-08	1.13588e-07
autosomal mCA	-0.0164472	-0.039387	0.00649275	0.159952	0.205653
LOY	-0.141091	-0.15709	-0.125093	7.02234e-67	1.26402e-65
LOX	-0.0845842	-0.108715	-0.0604538	6.42555e-12	2.38992e-11

## Sheet: SupplementaryTable8
Supplementary Table 8. Association between VAF of CH mutation and LTL as the coefficient of the gene specific CH VAF predictor variables obtained from linear regression model on LTL.
Gene/mCA	Coefficient	Coefficient lower CI (2.5%)	Coefficient upper CI (97.5%)	P-value	FDR
All CH	-1.01265	-1.16764	-0.857658	1.5462e-37	2.78316e-36
ASXL1	-1.31701	-1.85065	-0.783379	1.31719e-06	3.38707e-06
CALR	-3.7592	-5.20995	-2.30845	3.80221e-07	1.14066e-06
CBL	0.360982	-1.14583	1.86779	0.638682	0.718517
DNMT3A_other	-0.73277	-0.983548	-0.481992	1.02286e-08	3.68229e-08
DNMT3A_R882	-1.0931	-1.57279	-0.613405	7.96115e-06	1.79126e-05
GNAS	-0.655423	-2.45124	1.14039	0.474402	0.620189
GNB1	-0.414117	-1.57419	0.745959	0.484141	0.620189
JAK2	-2.65147	-3.42976	-1.87318	2.43839e-11	2.19455e-10
PPM1D	-1.66206	-2.45137	-0.872748	3.67397e-05	7.34794e-05
SF3B1	0.0427053	-1.43879	1.5242	0.954945	0.954945
SRSF2	2.17359	1.08658	3.2606	8.88705e-05	0.000159967
TET2	-1.07568	-1.43005	-0.721322	2.69044e-09	1.61426e-08
TP53	0.402969	-0.563275	1.36921	0.413701	0.620189
U2AF1	-0.846013	-3.40392	1.71189	0.516824	0.620189
autosomal mCA	-0.104711	-0.296108	0.0866869	0.2836	0.464072
LOY	-0.401587	-0.536206	-0.266969	5.01767e-09	2.25795e-08
LOX	0.0136848	-0.351318	0.378688	0.941421	0.954945

## Sheet: SupplementaryTable9
Supplementary Table 9. Association between VAF of CH mutation and LTL obtained by comparing LTLs in individuals with different VAF ranges
Gene	P-value (0-0.1 v 0.1-0.2)	P-value (0-0.1 v >0.2)	P-value (0.1-0.2 v >0.2)
ASXL1	0.0363554	2.00008e-06	0.055868
CALR	0.255069	9.58649e-05	0.339057
CBL	0.38743	1	0.654116
DNMT3A_other	0.169565	5.29753e-06	0.00786762
DNMT3A_R882	1	1.53529e-06	0.000421229
GNAS	0.979509	1	0.649923
GNB1	1	1	1
JAK2	0.993744	0.439876	0.010481
PPM1D	0.00401716	4.62266e-05	0.0964815
SF3B1	0.919594	1	1
SRSF2	0.60359	0.000102206	0.0344019
TET2	0.0184213	3.39325e-10	0.000586942
TP53	1	1	1
U2AF1	1	1	1
P-values obtained using Wilcoxon Rank Sum with Bonferroni correction for multiple testing within each CH subtype

## Sheet: SupplementaryTable10
Supplementary Table 10. Association between LTL and the interaction between VAF of CH mutation and LTL-PRS obtained from gene-specific models
Model	LTL ~ PRS + VAF + PRS*VAF
Gene	PRS coefficient	PRS P-value	PRS FDR	VAF coefficient	VAF P-value	VAF FDR	PRS*VAF coeffient	PRS*VAF P-value	PRS*VAF FDR
DNMT3A_R882	0.114838	0.00196474	0.00392948	-1.15123	3.94869e-06	1.84272e-05	0.290085	0.233375	0.466751
DNMT3A_other	0.169951	7.95882e-27	1.11423e-25	-0.75232	2.69082e-09	1.88358e-08	0.0322361	0.794956	0.856106
TET2	0.12872	8.39996e-07	3.91998e-06	-1.07234	2.64389e-09	1.88358e-08	0.382356	0.027076	0.151982
TP53	0.29883	0.000145676	0.000509866	0.209412	0.69306	0.746372	-1.04784	0.0434234	0.151982
PPM1D	0.212417	0.000677952	0.00189827	-1.53743	0.000414281	0.000828562	0.306804	0.424438	0.594214
ASXL1	0.258734	1.65957e-10	1.1617e-09	-1.24404	1.16919e-05	4.09217e-05	-0.334948	0.229499	0.466751
GNAS	0.464729	0.00154392	0.00360248	-0.00180254	0.998707	0.998707	-2.60984	0.0110228	0.151982
CBL	0.26005	0.0857262	0.133352	0.511978	0.544291	0.746372	-1.44662	0.155401	0.435124
SF3B1	0.0868055	0.457301	0.533518	1.21793	0.195552	0.304192	0.415371	0.590044	0.696869
GNB1	0.20398	0.141069	0.197497	0.269939	0.667507	0.746372	-0.547571	0.370601	0.576491
U2AF1	0.200032	0.400383	0.509578	0.645835	0.652021	0.746372	-2.69282	0.0432219	0.151982
SRSF2	0.199852	0.0497966	0.0871441	2.20711	0.00013041	0.000311801	0.00058396	0.999202	0.999202
CALR	-0.0110108	0.959241	0.959241	-3.67927	0.000133629	0.000311801	0.964672	0.355823	0.576491
JAK2	-0.0245954	0.881999	0.949845	-1.90559	0.000614362	0.00107513	0.291919	0.597316	0.696869

[truncated: 7 more sheets: SupplementaryTable11, SupplementaryTable12, SupplementaryTable13, SupplementaryTable14, SupplementaryTable15, SupplementaryTable16, SupplementaryTable17]
