# Supplementary material for: Telomere attrition becomes an instrument for clonal selection in aging hematopoiesis and leukemogenesis
Source: Nat Genet. 2025 Aug 28;57(9):2215–25. doi: 10.1038/s41588-025-02296-x (PMC12425810; doi:10.1038/s41588-025-02296-x)
Supplement: Supplementary file 6 — Source data for Fig. 4. [file 41588_2025_2296_MOESM6_ESM.xlsx]

## Sheet: 4c
Population	Relative proportion of SF3B1-mutant cells
Unsorted	1
Telomerelow	0.94
Telomerehigh	1

## Sheet: 4d
Population	Relative proportion of SRSF2-mutant cells
Unsorted	0.964333
Telomere<10%	0
Telomere10-33%	0.719818
Telomere66-90%	0.839831
Telomere>90%	1.00079

## Sheet: 4e
Population	Relative proportion of SRSF2-mutant cells
Unsorted	0.548987
Telomere<10%	0
Telomere10-33%	0.602216
Telomere66-90%	0.497907
Telomere>90%	1.01935

## Sheet: 4f
Population	Relative proportion of SRSF2-mutant cells
Unsorted	1.04123
Telomere<10%	0
Telomere10-33%	0
Telomere66-90%	0.806941
Telomere>90%	1.07093

## Sheet: 4g
Population	Relative proportion of SRSF2-mutant cells
Telomere<10%	0	0	0
Telomere10-33%	0.602216	0.719818	0
Telomere66-90%	0.497907	0.839831	0.806941
Telomere>90%	1.01935	1.00079	1.07093

## Sheet: 4h
Population	Relative proportion of U2AF1-mutant cells
Unsorted	0.0181906
Telomere<10%	0.0557414
Telomere10-33%	0.0297767
Telomere66-90%	0.00808081
Telomere>90%	0.264909
