# Supplementary material for: Telomere attrition becomes an instrument for clonal selection in aging hematopoiesis and leukemogenesis
Source: Nat Genet. 2025 Aug 28;57(9):2215–25. doi: 10.1038/s41588-025-02296-x (PMC12425810; doi:10.1038/s41588-025-02296-x)
Supplement: Supplementary file 7 — Source data for Extended Data Fig. 1. [file 41588_2025_2296_MOESM7_ESM.xlsx]

## Sheet: Table 1
Colony	Mutation	Telomere length (bp)
PD41082k_11	GNB1 p.K57E	2870.67
PD41082k_22	GNB1 p.K57E	3005.23
PD41082k_35	GNB1 p.K57E	3031.61
PD41082k_51	GNB1 p.K57E	2816.97
PD41082k_58	GNB1 p.K57E	3163.49
PD41082k_92	GNB1 p.K57E	3381
PD41082k_94	GNB1 p.K57E	3488.53
PD34493k_01	No CH mutation	3638.68
PD34493k_02	No CH mutation	3142.64
PD34493k_03	No CH mutation	3439.62
PD34493k_06	No CH mutation	3384.43
PD34493k_07	No CH mutation	3454.58
PD34493k_08	No CH mutation	3644.92
PD34493k_10	No CH mutation	3742.8
PD34493k_11	No CH mutation	3549.42
PD34493k_12	No CH mutation	2758.02
PD34493k_15	No CH mutation	3231.17
PD34493k_16	No CH mutation	3026.11
PD34493k_17	No CH mutation	3309.08
PD34493k_19	No CH mutation	3066.45
PD34493k_20	No CH mutation	3165.81
PD34493k_21	No CH mutation	3036.64
PD34493k_22	No CH mutation	2810.61
PD34493k_23	No CH mutation	4095.87
PD34493k_25	No CH mutation	3728.95
PD34493k_26	No CH mutation	3072.81
PD34493k_27	No CH mutation	3290.62
PD34493k_28	No CH mutation	3364.58
PD34493k_29	No CH mutation	3822.72
PD34493k_30	No CH mutation	3388.9
PD34493k_31	No CH mutation	3283.63
PD34493k_32	No CH mutation	4474.76
PD34493k_34	No CH mutation	3198.76
PD34493k_35	No CH mutation	3242.45
PD34493k_37	No CH mutation	2927.84
PD34493k_39	No CH mutation	2622.76
PD34493k_44	No CH mutation	2381.64
PD34493k_45	No CH mutation	2595.77
PD34493k_46	No CH mutation	2781.51
PD34493k_47	No CH mutation	2417.59
PD34493k_48	No CH mutation	2912.69
PD34493k_51	No CH mutation	2989.21
PD34493k_52	No CH mutation	2597.68
PD34493k_53	No CH mutation	2607.63
PD34493k_56	No CH mutation	2706.61
PD34493k_57	No CH mutation	3272.1
PD34493k_58	No CH mutation	2949.37
PD34493k_59	No CH mutation	2577.16
PD34493k_60	No CH mutation	2768.28
PD34493k_61	No CH mutation	2789.87
PD34493k_62	No CH mutation	3415.01
PD34493k_63	No CH mutation	3611.41
PD34493k_64	No CH mutation	2781.86
PD34493k_67	No CH mutation	2976.03
PD34493k_68	No CH mutation	2911.33
PD34493k_70	No CH mutation	3136.76
PD34493k_71	No CH mutation	3175.1
PD34493k_72	No CH mutation	2769.53
PD34493k_73	No CH mutation	2692.14
PD34493k_74	No CH mutation	3108.47
PD34493k_77	No CH mutation	2978.67
PD34493k_78	No CH mutation	2719.73
PD34493k_82	No CH mutation	3169.37
PD34493k_83	No CH mutation	3271.03
PD34493k_84	No CH mutation	2809.3
PD34493k_85	No CH mutation	3504.9
PD34493k_86	No CH mutation	2858.49
PD34493k_87	No CH mutation	3236
PD34493k_88	No CH mutation	2949.31
PD34493k_89	No CH mutation	3492.01
PD34493k_90	No CH mutation	3296.85
PD34493k_91	No CH mutation	2588.07
PD34493k_92	No CH mutation	3324.1
PD34493k_94	No CH mutation	3070.37
PD34493k_95	No CH mutation	2913.48
PD34493k_96	No CH mutation	3905.99
PD41082k_03	No CH mutation	2900.65
PD41082k_10	No CH mutation	3767.4
PD41082k_12	No CH mutation	3648.97
PD41082k_18	No CH mutation	4232.57
PD41082k_20	No CH mutation	3383
PD41082k_21	No CH mutation	3549.49
PD41082k_44	No CH mutation	3080.1
PD41082k_50	No CH mutation	3803.95
PD41082k_57	No CH mutation	2967.99
PD41082k_60	No CH mutation	3437.05
PD41082k_65	No CH mutation	2931.17
PD41082k_76	No CH mutation	3068.18
PD41082k_77	No CH mutation	2762.37
PD41082k_87	No CH mutation	3436.56
PD41082k_88	No CH mutation	3060.93
PD48499k_02_lo0002	No CH mutation	3649.9
PD48499k_02_lo0007	No CH mutation	4017.78
PD48499k_02_lo0008	No CH mutation	4093.53
PD48499k_02_lo0009	No CH mutation	4408.13
PD48499k_02_lo0011	No CH mutation	3143.3
PD48499k_02_lo0012	No CH mutation	3090.64
PD48499k_02_lo0013	No CH mutation	4423.95
PD48499k_02_lo0018	No CH mutation	3591.99
PD48499k_02_lo0021	No CH mutation	4302.85
PD48499k_02_lo0025	No CH mutation	3550.13
PD48499k_02_lo0031	No CH mutation	4542.64
PD48499k_02_lo0033	No CH mutation	3875.12
PD48499k_02_lo0037	No CH mutation	3028.08
PD48499k_02_lo0039	No CH mutation	3945.21
PD48499k_02_lo0043	No CH mutation	4453.67
PD48499k_02_lo0046	No CH mutation	3577.02
PD48499k_02_lo0049	No CH mutation	3462.46
PD48499k_02_lo0051	No CH mutation	4209.12
PD48499k_02_lo0053	No CH mutation	3482.57
PD48499k_02_lo0055	No CH mutation	3656.73
PD48499k_02_lo0056	No CH mutation	3606.1
PD48499k_02_lo0059	No CH mutation	3465.89
PD48499k_02_lo0062	No CH mutation	4390.59
PD48499k_02_lo0067	No CH mutation	3742.98
PD48499k_02_lo0069	No CH mutation	4142.5
PD48499k_02_lo0070	No CH mutation	3574.64
PD48499k_02_lo0079	No CH mutation	3842.84
PD48499k_02_lo0080	No CH mutation	3988.59
PD48499k_02_lo0082	No CH mutation	4265.25
PD48499k_02_lo0086	No CH mutation	4990.19
PD48499l_01_lo0108	No CH mutation	3572.66
PD48499l_01_lo0110	No CH mutation	3818.55
PD48499l_01_lo0113	No CH mutation	3709.07
PD48499l_01_lo0119	No CH mutation	3976.8
PD48499l_01_lo0123	No CH mutation	3777.88
PD48499l_01_lo0127	No CH mutation	3861.72
PD48499l_01_lo0131	No CH mutation	3936.77
PD48499l_01_lo0142	No CH mutation	3976.09
PD48499l_01_lo0148	No CH mutation	4029.52
PD48499l_01_lo0165	No CH mutation	3621.61
PD48499l_01_lo0187	No CH mutation	4293.53
PD34493k_04	SF3B1 p.K666N	3924.09
PD34493k_09	SF3B1 p.K666N	3071.92
PD34493k_13	SF3B1 p.K666N	4270.28
PD34493k_14	SF3B1 p.K666N	4280.72
PD34493k_18	SF3B1 p.K666N	3613.53
PD34493k_36	SF3B1 p.K666N	3246.34
PD34493k_38	SF3B1 p.K666N	3232.06
PD34493k_50	SF3B1 p.K666N	3216.83
PD34493k_54	SF3B1 p.K666N	3764.99
PD34493k_55	SF3B1 p.K666N	4012.72
PD34493k_65	SF3B1 p.K666N	3584.36
PD34493k_66	SF3B1 p.K666N	3972.94
PD34493k_76	SF3B1 p.K666N	3465.62
PD34493k_80	SF3B1 p.K666N	3367.87
PD34493k_93	SF3B1 p.K666N	4043.29
PD41082k_01	SF3B1 p.K666N	3303.28
PD41082k_04	SF3B1 p.K666N	3661.97
PD41082k_05	SF3B1 p.K666N	3755.99
PD41082k_07	SF3B1 p.K666N	3777.95
PD41082k_08	SF3B1 p.K666N	3770.42
PD41082k_13	SF3B1 p.K666N	4010.36
PD41082k_14	SF3B1 p.K666N	3625.86
PD41082k_16	SF3B1 p.K666N	3479.87
PD41082k_17	SF3B1 p.K666N	3563.71
PD41082k_26	SF3B1 p.K666N	4398.13
PD41082k_29	SF3B1 p.K666N	3609.79
PD41082k_30	SF3B1 p.K666N	4461.35
PD41082k_31	SF3B1 p.K666N	3824.73
PD41082k_33	SF3B1 p.K666N	3712.71
PD41082k_34	SF3B1 p.K666N	3597.76
PD41082k_37	SF3B1 p.K666N	3424.55
PD41082k_39	SF3B1 p.K666N	3183.4
PD41082k_41	SF3B1 p.K666N	3874.84
PD41082k_45	SF3B1 p.K666N	4071.45
PD41082k_48	SF3B1 p.K666N	3454.09
PD41082k_49	SF3B1 p.K666N	4815.37
PD41082k_53	SF3B1 p.K666N	3465.37
PD41082k_54	SF3B1 p.K666N	3643.22
PD41082k_55	SF3B1 p.K666N	3960.75
PD41082k_62	SF3B1 p.K666N	3763.78
PD41082k_63	SF3B1 p.K666N	3936.41
PD41082k_69	SF3B1 p.K666N	3750.2
PD41082k_73	SF3B1 p.K666N	4772.72
PD41082k_74	SF3B1 p.K666N	3735.43
PD41082k_79	SF3B1 p.K666N	3848.42
PD41082k_81	SF3B1 p.K666N	5289.22
PD41082k_95	SF3B1 p.K666N	3467.05
PD48499k_02_lo0016	SF3B1 p.K700E	3768.21
PD48499k_02_lo0020	SF3B1 p.K700E	4444.81
PD48499k_02_lo0022	SF3B1 p.K700E	4105.31
PD48499k_02_lo0040	SF3B1 p.K700E	3791.88
PD48499k_02_lo0041	SF3B1 p.K700E	3919.8
PD48499k_02_lo0044	SF3B1 p.K700E	2588.78
PD48499k_02_lo0045	SF3B1 p.K700E	4341.89
PD48499k_02_lo0047	SF3B1 p.K700E	4179.82
PD48499k_02_lo0065	SF3B1 p.K700E	3572.29
PD48499k_02_lo0072	SF3B1 p.K700E	3898.82
PD48499k_02_lo0075	SF3B1 p.K700E	3719.75
PD48499k_02_lo0076	SF3B1 p.K700E	3136.19
PD48499k_02_lo0090	SF3B1 p.K700E	4038.37
PD48499k_02_lo0091	SF3B1 p.K700E	4224.17
PD48499k_02_lo0096	SF3B1 p.K700E	4012.78
PD48499l_01_lo0104	SF3B1 p.K700E	3977.9
PD48499l_01_lo0139	SF3B1 p.K700E	3303.12
PD48499l_01_lo0163	SF3B1 p.K700E	3565.32
PD48499l_01_lo0166	SF3B1 p.K700E	4137.49
PD48499l_01_lo0176	SF3B1 p.K700E	3244.95
PD48499l_01_lo0182	SF3B1 p.K700E	3785.49
PD41082k_09	TET2 p.?	3054.64
PD41082k_15	TET2 p.?	4148.97
PD41082k_19	TET2 p.?	3345.52
PD41082k_23	TET2 p.?	3167.61
PD41082k_24	TET2 p.?	3729.51
PD41082k_25	TET2 p.?	2854.39
PD41082k_38	TET2 p.?	3429.52
PD41082k_40	TET2 p.?	4068.08
PD41082k_42	TET2 p.?	3440.89
PD41082k_43	TET2 p.?	3664.55
PD41082k_47	TET2 p.?	3017.85
PD41082k_52	TET2 p.?	3200.32
PD41082k_59	TET2 p.?	3229.72
PD41082k_61	TET2 p.?	2817.05
PD41082k_67	TET2 p.?	3697.2
PD41082k_68	TET2 p.?	3702.79
PD41082k_70	TET2 p.?	3068.23
PD41082k_82	TET2 p.?	3049.86
PD41082k_83	TET2 p.?	3850.34
PD41082k_84	TET2 p.?	2719.97
PD41082k_85	TET2 p.?	2900.29
PD41082k_89	TET2 p.?	4053.94
PD41082k_90	TET2 p.?	2551.56
PD41082k_96	TET2 p.?	4099.22
PD41082k_32	TET2 p.H436fs*11	3559.37
PD41082k_66	TET2 p.H436fs*11	3107.25
PD41082k_72	TET2 p.H436fs*11	2621.63
PD41082k_56	TET2 p.L1322Q	3039.21
PD41082k_78	TET2 p.L1322Q	3501.52
PD41082k_80	TET2 p.L1322Q	3161.14
PD41082k_86	TET2 p.L1322Q	3187.91
PD41082k_93	TET2 p.L1322Q	3979.63
PD41082k_27	TET2 p.Q1274R	3380.92
PD41082k_64	TET2 p.Q1274R	3064.78
PD41082k_71	TET2 p.Q1274R	3199.8
PD41082k_02	TET2 p.Q317fs*30,CBL:p.R462*	3484.27
PD41082k_28	TET2 p.Q317fs*30,CBL:p.R462*	3362.55
PD41082k_46	TET2 p.R1440fs*38	3024.13
PD41082k_75	TET2 p.R1440fs*38	2824.09
PD41082k_06	TET2 p.T443fs*11	3884.22
PD34493k_05	U2AF1 p.Q157R	3974.52
PD34493k_24	U2AF1 p.Q157R	3927.6
PD34493k_33	U2AF1 p.Q157R	3599.15
PD34493k_40	U2AF1 p.Q157R	2575.49
PD34493k_41	U2AF1 p.Q157R	2833.25
PD34493k_43	U2AF1 p.Q157R	3201.24
PD34493k_79	U2AF1 p.Q157R	3543.41
PD34493k_81	U2AF1 p.Q157R	3943.24
