# Supplementary material for: Telomere attrition becomes an instrument for clonal selection in aging hematopoiesis and leukemogenesis
Source: Nat Genet. 2025 Aug 28;57(9):2215–25. doi: 10.1038/s41588-025-02296-x (PMC12425810; doi:10.1038/s41588-025-02296-x)
Supplement: Supplementary file 8 — Source data for Extended Data Fig. 5. [file 41588_2025_2296_MOESM8_ESM.xlsx]

## Sheet: Ext. 5b
Colony	Group	Telomere length (bp)
PD34493k_01	Related	3638.68
PD34493k_02	Related	3142.64
PD34493k_03	Related	3439.62
PD34493k_04	Unrelated	3924.09
PD34493k_05	U2AF1	3974.52
PD34493k_06	Related	3384.43
PD34493k_07	Related	3454.58
PD34493k_08	Related	3644.92
PD34493k_09	Unrelated	3071.92
PD34493k_10	Unrelated	3742.8
PD34493k_11	Related	3549.42
PD34493k_12	Related	2758.02
PD34493k_13	Unrelated	4270.28
PD34493k_14	Unrelated	4280.72
PD34493k_15	Related	3231.17
PD34493k_16	Unrelated	3026.11
PD34493k_17	Related	3309.08
PD34493k_18	Unrelated	3613.53
PD34493k_19	Related	3066.45
PD34493k_20	Related	3165.81
PD34493k_21	Related	3036.64
PD34493k_22	Unrelated	2810.61
PD34493k_23	Related	4095.87
PD34493k_24	U2AF1	3927.6
PD34493k_25	Related	3728.95
PD34493k_26	Unrelated	3072.81
PD34493k_27	Unrelated	3290.62
PD34493k_28	Related	3364.58
PD34493k_29	Unrelated	3822.72
PD34493k_30	Related	3388.9
PD34493k_31	Unrelated	3283.63
PD34493k_32	Unrelated	4474.76
PD34493k_33	U2AF1	3599.15
PD34493k_34	Related	3198.76
PD34493k_35	Related	3242.45
PD34493k_36	Unrelated	3246.34
PD34493k_37	Related	2927.84
PD34493k_38	Unrelated	3232.06
PD34493k_39	Related	2622.76
PD34493k_40	U2AF1	2575.49
PD34493k_41	U2AF1	2833.25
PD34493k_43	U2AF1	3201.24
PD34493k_44	Related	2381.64
PD34493k_45	Related	2595.77
PD34493k_46	Related	2781.51
PD34493k_47	Unrelated	2417.59
PD34493k_48	Unrelated	2912.69
PD34493k_50	Unrelated	3216.83
PD34493k_51	Related	2989.21
PD34493k_52	Related	2597.68
PD34493k_53	Related	2607.63
PD34493k_54	Unrelated	3764.99
PD34493k_55	Unrelated	4012.72
PD34493k_56	Related	2706.61
PD34493k_57	Related	3272.1
PD34493k_58	Unrelated	2949.37
PD34493k_59	Related	2577.16
PD34493k_60	Unrelated	2768.28
PD34493k_61	Related	2789.87
PD34493k_62	Unrelated	3415.01
PD34493k_63	Related	3611.41
PD34493k_64	Related	2781.86
PD34493k_65	Unrelated	3584.36
PD34493k_66	Unrelated	3972.94
PD34493k_67	Related	2976.03
PD34493k_68	Related	2911.33
PD34493k_70	Unrelated	3136.76
PD34493k_71	Unrelated	3175.1
PD34493k_72	Related	2769.53
PD34493k_73	Related	2692.14
PD34493k_74	Related	3108.47
PD34493k_76	Unrelated	3465.62
PD34493k_77	Related	2978.67
PD34493k_78	Unrelated	2719.73
PD34493k_79	U2AF1	3543.41
PD34493k_80	Unrelated	3367.87
PD34493k_81	U2AF1	3943.24
PD34493k_82	Unrelated	3169.37
PD34493k_83	Unrelated	3271.03
PD34493k_84	Unrelated	2809.3
PD34493k_85	Unrelated	3504.9
PD34493k_86	Related	2858.49
PD34493k_87	Unrelated	3236
PD34493k_88	Related	2949.31
PD34493k_89	Related	3492.01
PD34493k_90	Related	3296.85
PD34493k_91	Related	2588.07
PD34493k_92	Related	3324.1
PD34493k_93	Unrelated	4043.29
PD34493k_94	Related	3070.37
PD34493k_95	Unrelated	2913.48
PD34493k_96	Related	3905.99

## Sheet: Ext. 5d
Colony	Group	Telomere length (bp)
PD34493k_01	Related	3638.68
PD34493k_02	Related	3142.64
PD34493k_03	Unrelated	3439.62
PD34493k_04	Unrelated	3924.09
PD34493k_05	U2AF1	3974.52
PD34493k_06	Related	3384.43
PD34493k_07	Related	3454.58
PD34493k_08	Related	3644.92
PD34493k_09	Unrelated	3071.92
PD34493k_10	Unrelated	3742.8
PD34493k_11	Related	3549.42
PD34493k_12	Related	2758.02
PD34493k_13	Unrelated	4270.28
PD34493k_14	Unrelated	4280.72
PD34493k_15	Unrelated	3231.17
PD34493k_16	Unrelated	3026.11
PD34493k_17	Related	3309.08
PD34493k_18	Unrelated	3613.53
PD34493k_19	Related	3066.45
PD34493k_20	Related	3165.81
PD34493k_21	Related	3036.64
PD34493k_22	Unrelated	2810.61
PD34493k_23	Unrelated	4095.87
PD34493k_24	U2AF1	3927.6
PD34493k_25	Unrelated	3728.95
PD34493k_26	Unrelated	3072.81
PD34493k_27	Unrelated	3290.62
PD34493k_28	Related	3364.58
PD34493k_29	Unrelated	3822.72
PD34493k_30	Related	3388.9
PD34493k_31	Unrelated	3283.63
PD34493k_32	Unrelated	4474.76
PD34493k_33	U2AF1	3599.15
PD34493k_34	Related	3198.76
PD34493k_35	Related	3242.45
PD34493k_36	Unrelated	3246.34
PD34493k_37	Related	2927.84
PD34493k_38	Unrelated	3232.06
PD34493k_39	Related	2622.76
PD34493k_40	U2AF1	2575.49
PD34493k_41	U2AF1	2833.25
PD34493k_43	U2AF1	3201.24
PD34493k_44	Related	2381.64
PD34493k_45	Related	2595.77
PD34493k_46	Related	2781.51
PD34493k_47	Unrelated	2417.59
PD34493k_48	Unrelated	2912.69
PD34493k_50	Unrelated	3216.83
PD34493k_51	Related	2989.21
PD34493k_52	Related	2597.68
PD34493k_53	Related	2607.63
PD34493k_54	Unrelated	3764.99
PD34493k_55	Unrelated	4012.72
PD34493k_56	Unrelated	2706.61
PD34493k_57	Related	3272.1
PD34493k_58	Unrelated	2949.37
PD34493k_59	Related	2577.16
PD34493k_60	Unrelated	2768.28
PD34493k_61	Related	2789.87
PD34493k_62	Unrelated	3415.01
PD34493k_63	Related	3611.41
PD34493k_64	Related	2781.86
PD34493k_65	Unrelated	3584.36
PD34493k_66	Unrelated	3972.94
PD34493k_67	Related	2976.03
PD34493k_68	Related	2911.33
PD34493k_70	Unrelated	3136.76
PD34493k_71	Unrelated	3175.1
PD34493k_72	Related	2769.53
PD34493k_73	Related	2692.14
PD34493k_74	Related	3108.47
PD34493k_76	Unrelated	3465.62
PD34493k_77	Related	2978.67
PD34493k_78	Unrelated	2719.73
PD34493k_79	U2AF1	3543.41
PD34493k_80	Unrelated	3367.87
PD34493k_81	U2AF1	3943.24
PD34493k_82	Unrelated	3169.37
PD34493k_83	Unrelated	3271.03
PD34493k_84	Unrelated	2809.3
PD34493k_85	Unrelated	3504.9
PD34493k_86	Related	2858.49
PD34493k_87	Unrelated	3236
PD34493k_88	Unrelated	2949.31
PD34493k_89	Related	3492.01
PD34493k_90	Related	3296.85
PD34493k_91	Related	2588.07
PD34493k_92	Related	3324.1
PD34493k_93	Unrelated	4043.29
PD34493k_94	Unrelated	3070.37
PD34493k_95	Unrelated	2913.48
PD34493k_96	Related	3905.99

## Sheet: Ext. 5f
Colony	Group	Telomere length (bp)
PD34493k_01	Related	3638.68
PD34493k_02	Related	3142.64
PD34493k_03	Unrelated	3439.62
PD34493k_04	Unrelated	3924.09
PD34493k_05	U2AF1	3974.52
PD34493k_06	Related	3384.43
PD34493k_07	Related	3454.58
PD34493k_08	Related	3644.92
PD34493k_09	Unrelated	3071.92
PD34493k_10	Unrelated	3742.8
PD34493k_11	Unrelated	3549.42
PD34493k_12	Related	2758.02
PD34493k_13	Unrelated	4270.28
PD34493k_14	Unrelated	4280.72
PD34493k_15	Unrelated	3231.17
PD34493k_16	Unrelated	3026.11
PD34493k_17	Related	3309.08
PD34493k_18	Unrelated	3613.53
PD34493k_19	Related	3066.45
PD34493k_20	Related	3165.81
PD34493k_21	Related	3036.64
PD34493k_22	Unrelated	2810.61
PD34493k_23	Unrelated	4095.87
PD34493k_24	U2AF1	3927.6
PD34493k_25	Unrelated	3728.95
PD34493k_26	Unrelated	3072.81
PD34493k_27	Unrelated	3290.62
PD34493k_28	Related	3364.58
PD34493k_29	Unrelated	3822.72
PD34493k_30	Unrelated	3388.9
PD34493k_31	Unrelated	3283.63
PD34493k_32	Unrelated	4474.76
PD34493k_33	U2AF1	3599.15
PD34493k_34	Related	3198.76
PD34493k_35	Unrelated	3242.45
PD34493k_36	Unrelated	3246.34
PD34493k_37	Related	2927.84
PD34493k_38	Unrelated	3232.06
PD34493k_39	Related	2622.76
PD34493k_40	U2AF1	2575.49
PD34493k_41	U2AF1	2833.25
PD34493k_43	U2AF1	3201.24
PD34493k_44	Related	2381.64
PD34493k_45	Unrelated	2595.77
PD34493k_46	Unrelated	2781.51
PD34493k_47	Unrelated	2417.59
PD34493k_48	Unrelated	2912.69
PD34493k_50	Unrelated	3216.83
PD34493k_51	Related	2989.21
PD34493k_52	Unrelated	2597.68
PD34493k_53	Unrelated	2607.63
PD34493k_54	Unrelated	3764.99
PD34493k_55	Unrelated	4012.72
PD34493k_56	Unrelated	2706.61
PD34493k_57	Related	3272.1
PD34493k_58	Unrelated	2949.37
PD34493k_59	Unrelated	2577.16
PD34493k_60	Unrelated	2768.28
PD34493k_61	Related	2789.87
PD34493k_62	Unrelated	3415.01
PD34493k_63	Unrelated	3611.41
PD34493k_64	Related	2781.86
PD34493k_65	Unrelated	3584.36
PD34493k_66	Unrelated	3972.94
PD34493k_67	Related	2976.03
PD34493k_68	Related	2911.33
PD34493k_70	Unrelated	3136.76
PD34493k_71	Unrelated	3175.1
PD34493k_72	Related	2769.53
PD34493k_73	Unrelated	2692.14
PD34493k_74	Related	3108.47
PD34493k_76	Unrelated	3465.62
PD34493k_77	Related	2978.67
PD34493k_78	Unrelated	2719.73
PD34493k_79	U2AF1	3543.41
PD34493k_80	Unrelated	3367.87
PD34493k_81	U2AF1	3943.24
PD34493k_82	Unrelated	3169.37
PD34493k_83	Unrelated	3271.03
PD34493k_84	Unrelated	2809.3
PD34493k_85	Unrelated	3504.9
PD34493k_86	Related	2858.49
PD34493k_87	Unrelated	3236
PD34493k_88	Unrelated	2949.31
PD34493k_89	Related	3492.01
PD34493k_90	Related	3296.85
PD34493k_91	Related	2588.07
PD34493k_92	Related	3324.1
PD34493k_93	Unrelated	4043.29
PD34493k_94	Unrelated	3070.37
PD34493k_95	Unrelated	2913.48
PD34493k_96	Unrelated	3905.99
