# Supplementary material for: Telomere attrition becomes an instrument for clonal selection in aging hematopoiesis and leukemogenesis
Source: Nat Genet. 2025 Aug 28;57(9):2215–25. doi: 10.1038/s41588-025-02296-x (PMC12425810; doi:10.1038/s41588-025-02296-x)
Supplement: Supplementary file 9 — Source data for Extended Data Fig. 6. [file 41588_2025_2296_MOESM9_ESM.xlsx]

## Sheet: Ext. 6
NGS				Telomere qPCR
Colony	Mutation	Telomere length (bp)		Colony	Mutation	Normalised T/S ratio
PD34493k_01	No CH mutation	3638.68		1	No CH mutation	0.221058
PD34493k_02	No CH mutation	3142.64		2	No CH mutation	0.278265
PD34493k_03	No CH mutation	3439.62		3	No CH mutation	0.318378
PD34493k_06	No CH mutation	3384.43		4	No CH mutation	0.224587
PD34493k_07	No CH mutation	3454.58		5	No CH mutation	0.357793
PD34493k_08	No CH mutation	3644.92		6	No CH mutation	0.140213
PD34493k_10	No CH mutation	3742.8		7	No CH mutation	0.219433
PD34493k_11	No CH mutation	3549.42		8	No CH mutation	0.218163
PD34493k_12	No CH mutation	2758.02		9	No CH mutation	0.216428
PD34493k_15	No CH mutation	3231.17		10	No CH mutation	0.340728
PD34493k_16	No CH mutation	3026.11		11	No CH mutation	0.284165
PD34493k_17	No CH mutation	3309.08		12	No CH mutation	0.32415
PD34493k_19	No CH mutation	3066.45		13	No CH mutation	0.387598
PD34493k_20	No CH mutation	3165.81		14	No CH mutation	0.441902
PD34493k_21	No CH mutation	3036.64		15	No CH mutation	0.374679
PD34493k_22	No CH mutation	2810.61		16	No CH mutation	0.196516
PD34493k_23	No CH mutation	4095.87		17	No CH mutation	0.530618
PD34493k_25	No CH mutation	3728.95		18	No CH mutation	0.39344
PD34493k_26	No CH mutation	3072.81		19	No CH mutation	0.357969
PD34493k_27	No CH mutation	3290.62		20	No CH mutation	0.490061
PD34493k_28	No CH mutation	3364.58		21	No CH mutation	0.534948
PD34493k_29	No CH mutation	3822.72		22	No CH mutation	0.354509
PD34493k_30	No CH mutation	3388.9		23	No CH mutation	0.394027
PD34493k_31	No CH mutation	3283.63		24	No CH mutation	0.273829
PD34493k_32	No CH mutation	4474.76		25	No CH mutation	0.330318
PD34493k_34	No CH mutation	3198.76		26	No CH mutation	0.424219
PD34493k_35	No CH mutation	3242.45		27	No CH mutation	0.436112
PD34493k_37	No CH mutation	2927.84		28	No CH mutation	0.279235
PD34493k_39	No CH mutation	2622.76		29	No CH mutation	0.363533
PD34493k_44	No CH mutation	2381.64		30	No CH mutation	0.372618
PD34493k_45	No CH mutation	2595.77		31	No CH mutation	0.220883
PD34493k_46	No CH mutation	2781.51		32	No CH mutation	0.422895
PD34493k_47	No CH mutation	2417.59		33	No CH mutation	0.35968
PD34493k_48	No CH mutation	2912.69		34	No CH mutation	0.317442
PD34493k_51	No CH mutation	2989.21		35	No CH mutation	0.190139
PD34493k_52	No CH mutation	2597.68		36	SF3B1 p.K666N	0.285322
PD34493k_53	No CH mutation	2607.63		37	SF3B1 p.K666N	0.310504
PD34493k_56	No CH mutation	2706.61		38	SF3B1 p.K666N	0.496871
PD34493k_57	No CH mutation	3272.1		39	SF3B1 p.K666N	0.655398
PD34493k_58	No CH mutation	2949.37		40	SF3B1 p.K666N	0.627719
PD34493k_59	No CH mutation	2577.16		41	SF3B1 p.K666N	0.63664
PD34493k_60	No CH mutation	2768.28		42	SF3B1 p.K666N	0.504798
PD34493k_61	No CH mutation	2789.87		43	U2AF1 p.Q157R	0.343629
PD34493k_62	No CH mutation	3415.01		44	U2AF1 p.Q157R	0.284806
PD34493k_63	No CH mutation	3611.41		45	U2AF1 p.Q157R	0.411581
PD34493k_64	No CH mutation	2781.86		46	U2AF1 p.Q157R	0.345174
PD34493k_67	No CH mutation	2976.03		47	U2AF1 p.Q157R	0.427086
PD34493k_68	No CH mutation	2911.33		48	U2AF1 p.Q157R	0.449949
PD34493k_70	No CH mutation	3136.76		49	U2AF1 p.Q157R	0.468389
PD34493k_71	No CH mutation	3175.1		50	U2AF1 p.Q157R	0.576167
PD34493k_72	No CH mutation	2769.53		51	U2AF1 p.Q157R	0.599898
PD34493k_73	No CH mutation	2692.14
PD34493k_74	No CH mutation	3108.47
PD34493k_77	No CH mutation	2978.67
PD34493k_78	No CH mutation	2719.73
PD34493k_82	No CH mutation	3169.37
PD34493k_83	No CH mutation	3271.03
PD34493k_84	No CH mutation	2809.3
PD34493k_85	No CH mutation	3504.9
PD34493k_86	No CH mutation	2858.49
PD34493k_87	No CH mutation	3236
PD34493k_88	No CH mutation	2949.31
PD34493k_89	No CH mutation	3492.01
PD34493k_90	No CH mutation	3296.85
PD34493k_91	No CH mutation	2588.07
PD34493k_92	No CH mutation	3324.1
PD34493k_94	No CH mutation	3070.37
PD34493k_95	No CH mutation	2913.48
PD34493k_96	No CH mutation	3905.99
PD34493k_04	SF3B1 p.K666N	3924.09
PD34493k_09	SF3B1 p.K666N	3071.92
PD34493k_13	SF3B1 p.K666N	4270.28
PD34493k_14	SF3B1 p.K666N	4280.72
PD34493k_18	SF3B1 p.K666N	3613.53
PD34493k_36	SF3B1 p.K666N	3246.34
PD34493k_38	SF3B1 p.K666N	3232.06
PD34493k_50	SF3B1 p.K666N	3216.83
PD34493k_54	SF3B1 p.K666N	3764.99
PD34493k_55	SF3B1 p.K666N	4012.72
PD34493k_65	SF3B1 p.K666N	3584.36
PD34493k_66	SF3B1 p.K666N	3972.94
PD34493k_76	SF3B1 p.K666N	3465.62
PD34493k_80	SF3B1 p.K666N	3367.87
PD34493k_93	SF3B1 p.K666N	4043.29
PD34493k_05	U2AF1 p.Q157R	3974.52
PD34493k_24	U2AF1 p.Q157R	3927.6
PD34493k_33	U2AF1 p.Q157R	3599.15
PD34493k_40	U2AF1 p.Q157R	2575.49
PD34493k_41	U2AF1 p.Q157R	2833.25
PD34493k_43	U2AF1 p.Q157R	3201.24
PD34493k_79	U2AF1 p.Q157R	3543.41
PD34493k_81	U2AF1 p.Q157R	3943.24
