# Supplementary material for: Telomere attrition becomes an instrument for clonal selection in aging hematopoiesis and leukemogenesis
Source: Nat Genet. 2025 Aug 28;57(9):2215–25. doi: 10.1038/s41588-025-02296-x (PMC12425810; doi:10.1038/s41588-025-02296-x)
Supplement: Supplementary file 10 — Source data for Extended Data Fig. 7. [file 41588_2025_2296_MOESM10_ESM.xlsx]

## Sheet: Ext. 7d
Cell line	Condition	Normalised T/S ratio
K562	Empty gRNA	1
K562	TERT gRNA 1	0.690222
K562	TERT gRNA 2	0.692248
OCI-AML2	Empty gRNA	1
OCI-AML2	TERT gRNA 1	0.767442
OCI-AML2	TERT gRNA 2	0.686047
HEK293FT	Empty gRNA	1
HEK293FT	TERT gRNA 1	0.894231
HEK293FT	TERT gRNA 2	0.778846

## Sheet: Ext. 7e
Probe	Condition	Mean fluorescence intensity
Centromere	Empty gRNA	109093
Centromere	TERT gRNA 1	112448
Centromere	TERT gRNA 2	110844
Telomere	Empty gRNA	117744
Telomere	TERT gRNA 1	94519
Telomere	TERT gRNA 2	99592

## Sheet: Ext. 7f
Probe	Condition	Mean fluorescence intensity
Centromere	Empty gRNA	102401
Centromere	TERT gRNA 1	96876
Centromere	TERT gRNA 2	101400
Telomere	Empty gRNA	88960
Telomere	TERT gRNA 1	72087
Telomere	TERT gRNA 2	75598
