# Supplementary material for: Telomere attrition becomes an instrument for clonal selection in aging hematopoiesis and leukemogenesis
Source: Nat Genet. 2025 Aug 28;57(9):2215–25. doi: 10.1038/s41588-025-02296-x (PMC12425810; doi:10.1038/s41588-025-02296-x)
Supplement: Supplementary file 11 — Source data for Extended Data Fig. 9. [file 41588_2025_2296_MOESM11_ESM.xlsx]

## Sheet: Ext. 9
Population	Relative proportion of SRSF2-mutant cells
Unsorted	0.42
Telomere<10%	0.4
Telomere10-33%	0.48
Telomere66-90%	0.45
Telomere>90%	0.16
